# Supplementary material for: Pyrosequencing assay for rapid identification of Mycobacterium tuberculosis complex species
Source: BMC Res Notes. 2011 Oct 19;4:423. doi: 10.1186/1756-0500-4-423 (PMC3214197; doi:10.1186/1756-0500-4-423)
Supplement: Additional file 1 — List of M. tuberculosis complex isolates used in this study. The table lists from left to right the reference number, the identification at the species level, the source, the geographical origin, and the genotype according to Multispacer Sequence Typing of the isolates used in this work. [file 1756-0500-4-423-S1.XLS]

## Sheet: Feuil1
N°	Identification	Isolate Origin	Geographical Origin	Genotype
				Multispacer sequence typing
1	M. tuberculosis H37Rv	Reference isolate	-	Not done
2	M. bovis CIP105050	Reference isolate	-	Not done
3	M. bovis BCG Tokyo	Reference isolate	-	Not done
4	M. bovis BCG Pasteur	Reference isolate	-	Not done
5	M. caprae CIP105776	Reference isolate	-	Not done
6	M. microti CIP104256	Reference isolate	-	Not done
7	M. canettii CIP140060001	Reference isolate	-	Not done
8	M. pinnipedii ATCC BAA-688	Reference isolate	-	Not done
9	M. tuberculosis	Human pus	Tunisia	MST3
10	M. tuberculosis	Human pus	Tunisia	MST6
11	M. tuberculosis	Human pus	Tunisia	MST3
12	M. tuberculosis	Human pus	Tunisia	MST4
13	M. tuberculosis	Human pus	Tunisia	MST32
14	M. tuberculosis	Human pus	Tunisia	MST4
15	M. tuberculosis	Human pus	Tunisia	MST32
16	M. tuberculosis	Human pus	Tunisia	MST3
17	M. tuberculosis	Human pus	Tunisia	MST3
18	M. tuberculosis	Human pus	Tunisia	MST3
19	M. tuberculosis	Human pleural fluid	Tunisia	MST16
20	M. tuberculosis	Human pleural fluid	Tunisia	MST4
21	M. tuberculosis	Human pleural fluid	Tunisia	MST32
22	M. tuberculosis	Human pleural fluid	Tunisia	MST3
23	M. tuberculosis	Human pleural fluid	Tunisia	MST13
24	M. tuberculosis	Human cerebrospinal fluid	Tunisia	MST3
25	M. tuberculosis	Human urine	Tunisia	MST32
26	M. tuberculosis	Human biopsy	Tunisia	MST4
27	M. tuberculosis	Human biopsy	Tunisia	MST32
28	M. tuberculosis	Human biopsy	Tunisia	MST4
29	M. tuberculosis	Human biopsy	Tunisia	MST3
30	M. bovis	Human biopsy	Tunisia	Not done
31	M. bovis	Human biopsy	Tunisia	Not done
32	M. bovis	Human pus	Tunisia	Not done
33	M. bovis	Human pus	Tunisia	Not done
34	M. bovis	Human pus	Tunisia	Not done
35	M. bovis	Human pus	Tunisia	Not done
36	M. bovis	Human pus	Tunisia	Not done
37	M. bovis	Human pus	Tunisia	Not done
38	M. bovis	Human pus	Tunisia	Not done
39	M. bovis	Human pus	Tunisia	Not done
40	M. bovis	Wild boar lymph node	France	Not done
41	M. bovis	Wild deer lymph node	France	Not done
42	M. bovis	Badger lymph node	France	Not done
43	M. bovis	Cattle lymph node	France	Not done
44	M. bovis	Cattle lymph node	France	Not done
45	M. bovis	Cattle lymph node	France	Not done
46	M. bovis	Cattle lymph node	France	Not done
47	M. bovis	Cattle lymph node	France	Not done
48	M. bovis	Cattle lymph node	France	Not done
49	M. bovis	Cattle lymph node	France	Not done
50	M. caprae	Cattle lymph node	France	Not done
51	M. caprae	Cattle lymph node	France	Not done
52	M. pinnipedii	Sea lion lymph node	France	Not done
53	M. microti	Cat lymph node	France	Not done
54	M. microti	Marmoset lymph node	France	Not done
55	M. africanum type I	Chimpanzee	France	Not done
56	M. tuberculosis complex	Human sputum	France	MST4
57	M. tuberculosis complex	Human sputum	France	MST48
58	M. tuberculosis complex	Human sputum	France	MST4
59	M. tuberculosis complex	Human sputum	France	MST49
60	M. tuberculosis complex	Human sputum	France	MST3
61	M. tuberculosis complex	Human sputum	France	MST58
62	M. tuberculosis complex	Human sputum	France	MST42
63	M. tuberculosis complex	Human sputum	France	MST13
64	M. tuberculosis complex	Human sputum	Romania	MST66
65	M. tuberculosis complex	Human sputum	Romania	MST59
66	M. tuberculosis complex	Human sputum	Romania	MST16
67	M. tuberculosis complex	Human sputum	Turquie	MST57
68	M. tuberculosis complex	Human sputum	Armenia	MST4
69	M. tuberculosis complex	Human sputum	Comores	MST16
70	M. tuberculosis complex	Human sputum	Comores	MST52
71	M. tuberculosis complex	Human sputum	Martigue	MST71
72	M. tuberculosis complex	Human sputum	Thailande	MST72
73	M. tuberculosis complex	Human sputum	Russia	MST4
74	M. tuberculosis complex	Human sputum	Mauritanie	MST75
75	M. tuberculosis complex	Human sputum	Algeria	MST4
76	M. tuberculosis complex	Human sputum	Algeria	MST56
77	M. tuberculosis complex	Human sputum	France	MST4
78	M. tuberculosis complex	Human sputum	France	MST4
79	M. tuberculosis complex	Human sputum	France	MST4
80	M. tuberculosis complex	Human sputum	Comores	MST52
81	M. tuberculosis complex	Human sputum	Algeria	MST23
82	M. tuberculosis complex	Human sputum	Algeria	MST4
83	M. tuberculosis complex	Human sputum	Unknown	MST70
84	M. tuberculosis complex	Human sputum	Romania	MST4
85	M. tuberculosis complex	Human sputum	France	MST13
86	M. tuberculosis complex	Human sputum	France	MST42
87	M. tuberculosis complex	Human sputum	Romania	MST4
88	M. tuberculosis complex	Human sputum	Algeria	MST4
89	M. tuberculosis complex	Human sputum	France	MST4
90	M. tuberculosis complex	Human sputum	Angola	MST3
91	M. tuberculosis complex	Human sputum	France	MST4
92	M. tuberculosis complex	Human sputum	Bolivia	MST23
93	M. tuberculosis complex	Human sputum	Algeria	MST3
94	M. tuberculosis complex	Human sputum	Comores	MST52
95	M. tuberculosis complex	Human sputum	Unknown	MST49
96	M. tuberculosis complex	Human sputum	France	MST3
97	M. tuberculosis complex	Human sputum	Romania	MST59
98	M. tuberculosis complex	Human sputum	Comores	Mst16
99	M. tuberculosis complex	Human sputum	Unknown	Unknown
100	M. tuberculosis complex	Human sputum	France	MST3
101	M. tuberculosis complex	Human sputum	France	MST4
102	M. tuberculosis complex	Human sputum	Romania	MS4
103	M. tuberculosis complex	Human sputum	Unknown	MST59
104	M. tuberculosis complex	Human sputum	Algeria	MST3
105	M. tuberculosis complex	Human sputum	Comores	MST16
106	M. tuberculosis complex	Human sputum	Unknown	MST6
107	M. tuberculosis complex	Human sputum	France	MST58
108	M. tuberculosis complex	Human sputum	Martigue	MST71
109	M. tuberculosis complex	Human sputum	France	MST4
110	M. tuberculosis complex	Human sputum	Romania	MST66
111	M. tuberculosis complex	Human sputum	France	MST4
112	M. tuberculosis complex	Human sputum	France	MST4
113	M. tuberculosis complex	Human sputum	France	MST48
114	M. tuberculosis complex	Human sputum	Tunisia	MST4
115	M. tuberculosis complex	Human sputum	Tunisia	MST6
116	M. tuberculosis complex	Human sputum	Tunisia	MST4
117	M. tuberculosis complex	Human sputum	Tunisia	MST3
118	M. tuberculosis complex	Human sputum	Tunisia	MST32
119	M. tuberculosis complex	Human sputum	Tunisia	MST64
120	M. tuberculosis complex	Human sputum	Tunisia	MST32
121	M. tuberculosis complex	Human sputum	Tunisia	MST6
122	M. tuberculosis complex	Human sputum	Tunisia	MST32
123	M. tuberculosis complex	Human sputum	Tunisia	MST4
124	M. tuberculosis complex	Human sputum	Tunisia	MST4
125	M. tuberculosis complex	Human sputum	Tunisia	MST6
126	M. tuberculosis complex	Human sputum	Tunisia	MST32
127	M. tuberculosis complex	Human sputum	Tunisia	MST32
128	M. tuberculosis complex	Human sputum	Tunisia	MST4
129	M. tuberculosis complex	Human sputum	Tunisia	MST4
130	M. tuberculosis complex	Human sputum	Tunisia	MST32
131	M. tuberculosis complex	Human sputum	Tunisia	MST4
132	M. tuberculosis complex	Human sputum	Tunisia	MST32
133	M. tuberculosis complex	Human sputum	Tunisia	MST32
134	M. tuberculosis complex	Human sputum	Tunisia	MST6
135	M. tuberculosis complex	Human sputum	Tunisia	MST4
136	M. tuberculosis complex	Human sputum	Tunisia	MST3
137	M. tuberculosis complex	Human sputum	Tunisia	MST3
138	M. tuberculosis complex	Human sputum	Tunisia	MST32
139	M. tuberculosis complex	Human sputum	Tunisia	MST32
140	M. tuberculosis complex	Human sputum	Tunisia	MST4
141	M. tuberculosis complex	Human sputum	Tunisia	MST32
142	M. tuberculosis complex	Human sputum	Tunisia	MST4
143	M. tuberculosis complex	Human sputum	Tunisia	MST32
144	M. tuberculosis complex	Human sputum	Tunisia	MST4
145	M. tuberculosis complex	Human sputum	Tunisia	MST13
146	M. tuberculosis complex	Human sputum	Tunisia	MST32
147	M. tuberculosis complex	Human sputum	Tunisia	MST4
148	M. tuberculosis complex	Human sputum	Tunisia	MST32
149	M. tuberculosis complex	Human sputum	Tunisia	MST6
150	M. tuberculosis complex	Human sputum	Tunisia	MST13
151	M. tuberculosis complex	Human sputum	Tunisia	MST4
152	M. tuberculosis complex	Human sputum	Tunisia	MST32
153	M. tuberculosis complex	Human sputum	Tunisia	MST13
154	M. tuberculosis complex	Human sputum	Tunisia	MST32
155	M. tuberculosis complex	Human sputum	Tunisia	MST4
156	M. tuberculosis complex	Human sputum	Tunisia	MST3
157	M. tuberculosis complex	Human sputum	Tunisia	MST6
158	M. tuberculosis complex	Human sputum	Tunisia	MST13
159	M. tuberculosis complex	Human sputum	Tunisia	MST4
160	M. tuberculosis complex	Human sputum	Tunisia	MST21
161	M. tuberculosis complex	Human sputum	Tunisia	MST13
162	M. tuberculosis complex	Human sputum	Tunisia	MST3
163	M. tuberculosis complex	Human sputum	Tunisia	MST32
164	M. tuberculosis complex	Human sputum	Tunisia	MST32
165	M. tuberculosis complex	Human sputum	Tunisia	MST32
166	M. tuberculosis complex	Human sputum	Tunisia	MST4
167	M. tuberculosis complex	Human sputum	Tunisia	MST4
168	M. tuberculosis complex	Human sputum	Tunisia	MST6
169	M. tuberculosis complex	Human sputum	Tunisia	MST56
170	M. tuberculosis complex	Human sputum	Tunisia	MST3
171	M. tuberculosis complex	Human sputum	Tunisia	MST4
172	M. tuberculosis complex	Human sputum	Tunisia	MST3
173	M. tuberculosis complex	Human sputum	Tunisia	MST32
174	M. tuberculosis complex	Human sputum	Tunisia	MST32
175	M. tuberculosis complex	Human sputum	Tunisia	MST33
176	M. tuberculosis complex	Human sputum	Tunisia	MST6
177	M. tuberculosis complex	Human sputum	Tunisia	MST23
178	M. tuberculosis complex	Human sputum	Tunisia	MST4
179	M. tuberculosis complex	Human sputum	Tunisia	MST4
180	M. tuberculosis complex	Human sputum	Tunisia	MST6
181	M. tuberculosis complex	Human sputum	Tunisia	MST4
182	M. tuberculosis complex	Human sputum	Tunisia	MST3

## Sheet: Feuil2
M. tuberculosis	Human sputum
M. tuberculosis	Human sputum
M. tuberculosis	Human sputum
M. tuberculosis	Human sputum
M. tuberculosis	Human sputum
M. tuberculosis	Human sputum
M. tuberculosis	Human sputum
M. tuberculosis	Human sputum
M. tuberculosis	Human sputum
M. tuberculosis	Human sputum
M. tuberculosis	Human sputum
M. tuberculosis	Human sputum
M. tuberculosis	Human sputum
M. tuberculosis	Human sputum
M. tuberculosis	Human sputum
M. tuberculosis	Human sputum
M. tuberculosis	Human sputum
M. tuberculosis	Human sputum
M. tuberculosis	Human sputum
M. tuberculosis	Human sputum
M. tuberculosis	Human sputum
M. tuberculosis	Human sputum
M. tuberculosis	Human sputum
M. tuberculosis	Human sputum
M. tuberculosis	Human sputum
M. tuberculosis	Human sputum
M. tuberculosis	Human sputum
M. tuberculosis	Human sputum
M. tuberculosis	Human sputum
M. tuberculosis	Human sputum
M. tuberculosis	Human sputum
M. tuberculosis	Human sputum
M. tuberculosis	Human sputum
M. tuberculosis	Human sputum
M. tuberculosis	Human sputum
M. tuberculosis	Human sputum
M. tuberculosis	Human sputum
M. tuberculosis	Human sputum
M. tuberculosis	Human sputum
M. tuberculosis	Human sputum
M. tuberculosis	Human sputum
M. tuberculosis	Human sputum
M. tuberculosis	Human sputum
M. tuberculosis	Human sputum
M. tuberculosis	Human sputum
M. tuberculosis	Human sputum
M. tuberculosis	Human sputum
M. tuberculosis	Human sputum
M. tuberculosis	Human sputum
M. tuberculosis	Human sputum
M. tuberculosis	Human sputum
M. tuberculosis	Human sputum
M. tuberculosis	Human sputum
M. tuberculosis	Human sputum
M. tuberculosis	Human sputum
M. tuberculosis	Human sputum
M. tuberculosis	Human sputum
M. tuberculosis	Human sputum
M. tuberculosis	Human sputum
M. tuberculosis	Human sputum
M. tuberculosis	Human sputum
M. tuberculosis	Human sputum
M. tuberculosis	Human sputum
M. tuberculosis	Human sputum
M. tuberculosis	Human sputum
M. tuberculosis	Human sputum
M. tuberculosis	Human sputum
M. tuberculosis	Human sputum
M. tuberculosis	Human sputum
M. tuberculosis	Human sputum
M. tuberculosis	Human sputum
M. tuberculosis	Human sputum
M. tuberculosis	Human sputum
M. tuberculosis	Human sputum
M. tuberculosis	Human sputum
M. tuberculosis	Human sputum
M. tuberculosis	Human sputum
M. tuberculosis	Human sputum
